# Supplementary material for: Genetic Diversity of a Wild Actinidia arguta Population in Changbai Mountain Determined by Simple Sequence Repeat Markers
Source: Curr Issues Mol Biol. 2025 Mar 19;47(3):207. doi: 10.3390/cimb47030207 (PMC11940878; doi:10.3390/cimb47030207)
Supplement: Supplementary file 1 [file cimb-47-00207-s001.zip]

Archive with 2 entries (2 files):
- Supplementary Table S1 Investigation on leaf quality traits of 6 populations of A.arguta.pdf
- Supplementary Table S2 Names and sequence information of 31 pairs of SSR primers.pdf
